# Supplementary material for: Evaluating the utility of a patient and public involvement and engagement (PPIE) end-of-trial event to re-engage with cell-based therapy participants
Source: Regen Med. 2025 Dec 18;20(12):673–87. doi: 10.1080/17460751.2025.2601546 (PMC12915861; doi:10.1080/17460751.2025.2601546)
Supplement: Supplementary File S5.xlsx [file IRME_A_2601546_SM9417.xlsx]

## Sheet: Clinical Experience
Number	Would you recommend joining a research study to your family and friends?	Reasons for joining										Did the informed consent process prepare you for what to expect during the study?	Did the information and discussions you had before participating in the research study prepare you for your experience in the study?	Did the research team members listen carefully to you?	Did the research team members treat you with courtesy and respect?	During your discussion about the study, did you feel pressure from the research staff to join the study?	When you were not at the research site did you know how to reach the research team if you had a question?	When you were not at the research site and you needed to reach a member of the research team, were you able to reach him/her as soon as you wanted?	Did you feel you were a valued partner in the research process?	If you considered leaving the study, did you feel pressure from the Research Team to stay?	Reasons for leaving												Overall experience	Reasons for Staying													How much did the study demand of you?	Which of the following things would be important for you in a future study?	Would you participate in the ASCOT trial again if given the opportunity?
		To find out more about my disease	Because no other medical options were available	To gain access to new treatment/therapy	To help others	Because of the Research/Health Center’s reputation	Because I am concerned about the topic of study	To obtain education and learning	Because of a positive experience in another study	Because of family influence/involvement	Because my caregiver encouraged me										Pain or discomfort related to participation	Worried about risks of treatment	Side effects that occurred during the study	Invasion of privacy	Too much time spent waiting around	Time commitment required	Family/work issues unrelated to the study	Interactions with research team	Not getting test results	Undue pressure to stay in study	Unexpected tests and procedures that occurred during the study	Transportation/parking		To find out more about my disease	Because no other medical options were available	To gain access to new treatment/therapy	To help others	Because of the Research/Health Center's reputation	Because I am concerned about the topic of study	To obtain education and learning	Because of a positive experience in another study	Because of family influence/involvement	Because my caregiver encouraged me	Because of my relationship with the research team	Feeling valued as a research participant	Improved health or quality of life
1	Definitively yes	Very important	Very important	Very important	Very important	Very important	Very important	Very important	Very important	Somewhat important	Not very important	Yes completely	Yes completely	Always	Always	Never	Always	Always	Always	Never	Not important at all	Not very important	Not very important	Not important at all	Not important at all	Not important at all	Not important at all	Not important at all	Not important at all	Not important at all	Not important at all	Not important at all	10	Very important	Very important	Very important	Very important	Very important	Very important	Very important	Very important	Somewhat important	Not very important	Very important	Very important	Very important	Moderate	0 Access to comfortable bed during visits 0 Travel reimbursement 0 Summary of overall research results shared with me 0 Results of personal lab tests shared with me	Definitively yes
2	Definitively yes	Very important	Somewhat important	Very important	Very important	Somewhat important	Very important	Very important	Not important at all	Not important at all	Not important at all	Yes mostly	Yes mostly	Usually	Always	Never	Always	Always	Usually	Did not consider leaving the study	Somewhat important	Somewhat important	Somewhat important	Not important at all	Not important at all	Not important at all	Somewhat important	Not very important	Not very important	Not important at all	Not important at all	Not important at all	9	Very important	Somewhat important	Very important	Very important	Somewhat important	Very important	Very important	Somewhat important	Not very important	Not important at all	Not very important	Somewhat important	Very important	Simple	0 Access to comfortable bed during visits 0 Flexible schedule 0 Summary of overall research results shared with me 0 Results of personal lab tests shared with me	Definitively yes
3	Definitively yes	Somewhat important	Very important	Very important	Very important	Very important	Somewhat important	Somewhat important	Very important	Very important	Not very important	Yes completely	Yes completely	Always	Always	Never	Always	Did not need to reach the research team	Always	Did not consider leaving the study	Not important at all	Not important at all	Not important at all	Not important at all	Not important at all	Not important at all	Not important at all	Not important at all	Not important at all	Not important at all	Not important at all	Not important at all	10	Very important	Somewhat important	Somewhat important	Very important	Very important	Somewhat important	Somewhat important	Very important	Somewhat important	Not very important	Somewhat important	Somewhat important	Very important	Simple	0 Summary of overall research results shared with me 0 Results of personal lab tests shared with me	Definitively yes
4	Definitively yes	Somewhat important	Somewhat important	Very important	Somewhat important	Somewhat important	Somewhat important	Somewhat important	Not important at all	Not important at all	Not important at all	Yes mostly	Yes mostly	Always	Always	Never	Always	Always	Always	Did not consider leaving the study	Not important at all	Not important at all	Not important at all	Not important at all	Not important at all	Not important at all	Not important at all	Not important at all	Not important at all	Not important at all	Not important at all	Not important at all	9	Very important	Somewhat important	Very important	Somewhat important	Somewhat important	Somewhat important	Somewhat important	Not important at all	Not important at all	Not important at all	Not important at all	Somewhat important	Very important	Moderate	0 Availability of support groups for the condition being studied 0 Flexible schedule 0 Summary of overall research results shared with me 0 Results of personal lab tests shared with me 0 Other - Good physio transfer to other locations, post-op support	Definitively yes
5	Definitively yes	Very important	Very important	Very important	Very important	Very important	Very important	Very important	Very important	Not very important	Not very important	Yes completely	Yes completely	Always	Always	Never	Always	Did not need to reach the research team	Always	Did not consider leaving the study	Not very important	Somewhat important	Somewhat important	Not important at all	Not important at all	Not important at all	Not very important	Not important at all	Not important at all	Not important at all	Not important at all	Not important at all	8	Very important	Somewhat important	Very important	Very important	Very important	Very important	Very important	Very important	Not very important	Not very important	Not very important		Very important	Moderate	0 Availability of support groups for the condition being studied 0 Results of personal lab tests shared with me	Definitively yes
6	Probably yes	Somewhat important	Somewhat important	Somewhat important	Very important	Not important at all	Not very important	Somewhat important	Somewhat important	Not important at all	Not important at all	Yes mostly	Yes mostly	Always	Always	Never	Always	Usually	Always	Did not consider leaving the study													8	Somewhat important	Somewhat important	Not very important	Very important	Not important at all	Somewhat important	Somewhat important	Not important at all	Not important at all	Not important at all	Somewhat important	Very important	Very important	Moderate	0 Travel reimbursement 0 Availability of support groups for the condition being studied 0 Flexible schedule 0 Accessible parking and study location 0 Planned discharge and proper goodbye to research team 0 Summary of overall research results shared with me 0 Results of personal lab tests shared with me	Definitively yes
7	Definitively yes	Not very important	Somewhat important	Very important	Somewhat important	Very important	Somewhat important	Somewhat important	Not very important	Not very important	Not very important	Yes mostly	Yes mostly	Usually	Always	Never	Always	Did not need to reach the research team	Always	Did not consider leaving the study	Somewhat important	Somewhat important	Somewhat important	Not very important	Not important at all	Not important at all	Not important at all	Not important at all	Not very important	Not important at all	Not important at all	Not important at all	10	Very important	Somewhat important	Very important	Very important	Somewhat important	Not very important	Not very important	Not very important	Not very important	Not very important	Somewhat important	Somewhat important	Somewhat important		0 Summary of overall research results shared with me 0 Results of personal lab tests shared with me	Definitively yes
8	Probably yes	Not important at all	Very important	Very important	Very important	Somewhat important	Somewhat important	Somewhat important	Very important	Not very important	Not very important	Yes somewhat	Yes somewhat	Sometimes	Usually	Never	Usually	Usually	Usually	Never	Not important at all	Not important at all	Not important at all	Not important at all	Not important at all	Somewhat important	Somewhat important	Not important at all	Somewhat important	Not important at all	Not very important	Not important at all	7	Not important at all	Very important	Very important	Very important	Somewhat important	Somewhat important	Very important	Somewhat important	Not very important	Not important at all	Not important at all	Not very important	Very important	Intense	0 Access to comfortable bed during visits 0 Travel reimbursement 0 Availability of support groups for the condition being studied 0 Flexible schedule 0 Accessible parking and study location 0 Planned discharge and proper goodbye to research team 0 Summary of overall research results shared with me	Probably yes
9	Definitively yes	Somewhat important	Very important	Very important	Very important	Very important	Somewhat important	Very important	Very important	Not important at all	Not important at all	Yes completely	Yes completely	Always	Always	Never	Always	Did not need to reach the research team	Always	Did not consider leaving the study	Not important at all	Somewhat important	Very important	Very important	Somewhat important	Not very important	Somewhat important	Very important	Very important	Very important	Not important at all	Somewhat important	10	Very important	Very important	Very important	Very important	Very important	Somewhat important	Somewhat important	Very important	Not important at all	Not important at all	Very important	Very important	Very important	Simple	0 Summary of overall research results shared with me 0 Results of personal lab tests shared with me	Definitively yes
10	Definitively yes	Very important	Very important	Very important	Very important	Very important	Very important	Very important	Very important	Very important	Very important	Yes completely	Yes completely	Always	Always	Never	Usually	Did not need to reach the research team	Always	Never		Not important at all	Somewhat important	Not very important	Very important	Very important	Very important	Somewhat important	Very important	Not important at all	Not important at all	Very important	10	Very important	Very important	Very important	Very important	Very important	Very important	Very important	Very important	Very important	Very important	Very important	Very important	Very important	Moderate	0 Access to comfortable bed during visits 0 Flexible schedule 0 Accessible parking and study location 0 Summary of overall research results shared with me 0 Results of personal lab tests shared with me	Definitively yes
11	Definitively yes	Very important		Somewhat important	Very important	Very important	Very important	Very important	Not very important	Very important	Very important	Yes completely	Yes completely	Always	Always	Never	Usually	Always	Usually	Never	Not very important	Not very important	Not very important	Not very important	Not very important	Not very important	Not very important	Not very important	Not very important	Not very important	Not very important	Not very important	9	Very important	Very important	Very important	Very important	Very important	Very important	Very important	Very important	Very important	Very important	Very important	Very important	Very important	Moderate	0 Flexible schedule	Definitively yes
12	Probably yes	Not very important	Not very important	Not very important	Not very important		Somewhat important	Somewhat important	Somewhat important	Somewhat important	Not important at all	Yes somewhat	Yes somewhat	Usually	Always	Never	Usually	Sometimes	Sometimes	Did not consider leaving the study													7	Very important	Very important	Very important	Very important	Somewhat important	Somewhat important	Very important	Very important	Not very important	Not important at all	Very important	Very important	Very important	Moderate	0 Access to comfortable bed during visits 0 Travel reimbursement 0 Availability of support groups for the condition being studied 0 Flexible schedule 0 Accessible parking and study location 0 Planned discharge and proper goodbye to research team 0 Summary of overall research results shared with me 0 Results of personal lab tests shared with me	Definitively yes
13	Definitively yes	Somewhat important	Somewhat important	Very important	Very important	Very important	Somewhat important	Somewhat important	Somewhat important	Not very important	Not important at all	Yes completely	Yes mostly	Always	Always	Never	Always	Did not need to reach the research team	Always	Never	Not important at all	Not important at all	Not important at all	Not important at all	Not important at all	Not important at all	Not important at all	Not important at all	Not important at all	Not important at all	Not important at all	Not important at all	10	Very important	Very important	Very important	Very important	Very important	Very important	Somewhat important	Somewhat important	Not very important	Not important at all	Very important	Very important	Very important	Moderate	0 Access to comfortable bed during visits 0 Flexible schedule 0 Results of personal lab tests shared with me	Probably yes
14	Definitively yes	Somewhat important	Somewhat important	Somewhat important	Very important	Very important	Very important	Very important	Somewhat important	Somewhat important	Somewhat important	Yes completely	Yes completely	Always	Always	Never	Always	Always	Always	Never													10	Very important	Very important	Very important	Very important	Very important	Very important	Very important	Very important	Somewhat important	Somewhat important	Very important	Very important	Very important	Moderate	0 Summary of overall research results shared with me 0 Results of personal lab tests shared with me	Definitively yes
15	Probably yes	Somewhat important	Very important	Very important	Somewhat important	Somewhat important	Not very important	Somewhat important	Not important at all	Not important at all	Not important at all	Yes mostly	Yes mostly	Usually	Always	Never	Always	Did not need to reach the research team	Usually	Did not consider leaving the study	Not important at all	Not important at all	Not important at all	Not important at all	Not important at all	Not important at all	Not important at all	Not important at all	Not important at all	Not important at all	Not important at all	Not important at all	9	Somewhat important	Very important	Very important	Somewhat important	Somewhat important	Somewhat important	Somewhat important	Not important at all	Not important at all	Not important at all	Not important at all	Not important at all	Very important	Moderate	0 Flexible schedule 0 Accessible parking and study location 0 Summary of overall research results shared with me	Probably yes
16	Definitively yes	Very important	Very important	Very important	Very important	Very important	Somewhat important	Not very important	Not very important	Not very important	Not important at all	Yes completely	Yes completely	Always	Always	Never	Always	Usually	Always	Did not consider leaving the study	Not very important	Not important at all	Somewhat important	Not very important	Not very important	Not very important	Somewhat important	Not very important	Somewhat important	Not very important	Not very important	Somewhat important	9	Very important	Very important	Very important	Very important	Very important	Somewhat important	Not very important	Somewhat important	Not very important	Not important at all	Not very important	Somewhat important	Very important	Simple	0 Access to comfortable bed during visits 0 Availability of support groups for the condition being studied 0 Planned discharge and proper goodbye to research team 0 Summary of overall research results shared with me 0 Results of personal lab tests shared with me	Definitively yes
17	Probably yes	Very important	Very important	Very important	Very important	Somewhat important	Not very important	Somewhat important	Not important at all	Not very important	Not important at all	Yes mostly	Yes mostly	Usually	Always	Never	Always	Always	Always	Did not consider leaving the study													9	Somewhat important		Not very important	Somewhat important	Not important at all	Somewhat important	Somewhat important	Not important at all	Not important at all	Not important at all	Not very important	Somewhat important	Somewhat important	Moderate	0 Flexible schedule 0 Accessible parking and study location 0 Summary of overall research results shared with me 0 Results of personal lab tests shared with me	Probably yes
18	Definitively yes	Very important	Very important	Very important	Very important	Very important	Very important	Very important	Very important	Very important	Not important at all	Yes completely	Yes completely	Always	Always	Never	Always	Always	Always	Did not consider leaving the study	Somewhat important	Somewhat important	Not important at all	Not important at all	Not important at all	Not important at all	Not important at all	Not important at all	Not important at all	Not important at all	Not important at all	Not important at all	10	Very important	Very important	Very important	Very important	Very important	Very important	Very important	Very important	Very important	Not important at all	Somewhat important	Very important	Very important	Moderate	0 Flexible schedule 0 Summary of overall research results shared with me	Definitively yes
19	Definitively yes	Very important	Somewhat important	Very important	Very important	Very important	Somewhat important	Somewhat important	Not important at all	Somewhat important	Not important at all	Yes completely	Yes completely	Usually	Always	Never	Always	Always	Always	Did not consider leaving the study	Not important at all	Not important at all	Not important at all	Not important at all	Not important at all	Not important at all	Not important at all	Not important at all	Not important at all	Not important at all	Not important at all	Not important at all	10	Very important	Somewhat important	Very important	Somewhat important	Very important	Somewhat important	Not very important	Not important at all	Somewhat important	Not important at all	Somewhat important	Very important	Very important	Moderate	0 Access to comfortable bed during visits 0 Accessible parking and study location 0 Summary of overall research results shared with me 0 Results of personal lab tests shared with me	Definitively yes
20	Definitively yes	Very important	Very important	Somewhat important	Very important	Very important	Somewhat important	Very important	Somewhat important	Not very important	Not very important	Yes completely	Yes completely	Always	Always	Never	Always	Did not need to reach the research team	Always	Did not consider leaving the study	Somewhat important	Very important	Somewhat important	Somewhat important	Not very important	Not very important	Somewhat important	Not very important	Somewhat important	Very important	Somewhat important	Not very important	10								Somewhat important	Not very important	Not very important	Somewhat important	Somewhat important	Very important	Moderate	0 Access to comfortable bed during visits 0 Flexible schedule 0 Accessible parking and study location 0 Summary of overall research results shared with me 0 Results of personal lab tests shared with me	Definitively yes
21	Definitively yes	Very important	Somewhat important	Very important	Very important	Very important	Very important	Very important	Not important at all	Not important at all	Not important at all	Yes mostly	Yes mostly	Always	Always	Never	Always	Usually	Always	Never													9	Somewhat important	Somewhat important	Very important	Very important	Very important	Very important	Very important	Not important at all	Not important at all	Not important at all	Not important at all	Somewhat important	Very important	Moderate	0 Access to comfortable bed during visits 0 Summary of overall research results shared with me 0 Results of personal lab tests shared with me	Definitively yes
22	Definitively yes	Very important	Very important	Very important	Very important	Very important	Very important	Very important	Very important	Very important	Not important at all	Yes mostly	Yes mostly	Always	Always	Never	Always	Always	Always	Did not consider leaving the study	Not important at all	Not important at all	Not important at all	Not important at all	Not important at all	Not important at all	Not important at all	Not important at all	Not important at all	Not important at all	Not important at all	Not important at all	8	Very important	Very important	Very important	Very important	Very important	Very important	Very important	Not very important	Not very important	Not very important	Not very important	Very important	Very important		0 Travel reimbursement 0 Summary of overall research results shared with me 0 Results of personal lab tests shared with me	Definitively yes
23	Definitively yes	Very important	Very important	Very important	Very important	Very important	Somewhat important	Somewhat important	Somewhat important	Somewhat important	Somewhat important	Yes completely	Yes completely	Usually	Always	Never	Always	Usually	Usually	Did not consider leaving the study	Somewhat important	Somewhat important	Somewhat important	Not very important	Not very important	Not very important	Not very important	Not very important	Not very important	Not very important	Not very important	Not very important	8	Somewhat important	Somewhat important	Somewhat important	Somewhat important	Somewhat important	Somewhat important	Somewhat important	Somewhat important	Somewhat important	Somewhat important	Somewhat important	Somewhat important	Somewhat important	Intense	0 Access to comfortable bed during visits 0 Availability of support groups for the condition being studied 0 Summary of overall research results shared with me 0 Results of personal lab tests shared with me	Definitively yes
24	Definitively yes	Somewhat important	Very important	Somewhat important	Very important	Very important	Somewhat important	Somewhat important	Somewhat important	Somewhat important	Somewhat important	Yes completely	Yes completely	Always	Always	Never	Always	Always	Always	Did not consider leaving the study	Somewhat important	Somewhat important	Somewhat important	Not very important	Not very important	Somewhat important	Somewhat important	Not very important	Not very important	Somewhat important	Not very important	Somewhat important	10	Very important	Very important	Very important	Very important	Very important	Somewhat important	Somewhat important	Somewhat important	Somewhat important	Somewhat important	Somewhat important	Very important	Very important	Moderate	0 Travel reimbursement 0 Flexible schedule 0 Accessible parking and study location 0 Planned discharge and proper goodbye to research team 0 Summary of overall research results shared with me 0 Results of personal lab tests shared with me	Definitively yes
25	Probably yes	Not very important	Somewhat important	Very important	Very important	Very important	Not important at all	Not important at all	Not important at all	Not important at all	Not important at all	Yes somewhat	Yes somewhat	Always	Always	Never	Always	Did not need to reach the research team	Sometimes	Did not consider leaving the study	Not important at all	Not important at all	Not important at all	Not important at all	Not important at all	Not important at all	Not important at all	Not important at all	Not important at all	Not important at all	Not important at all	Not important at all	9	Not very important	Somewhat important	Very important	Very important	Very important	Not important at all	Not important at all	Not important at all	Not important at all	Not important at all	Not important at all	Not important at all	Very important	Simple		Definitively yes
26	Probably yes	Very important	Somewhat important	Very important	Very important	Not very important	Not very important	Not very important	Not very important	Not very important	Not very important	Yes completely	Yes completely	Always	Always	Never	Always	Did not need to reach the research team	Always	Did not consider leaving the study	Not important at all	Very important	Very important	Not important at all	Somewhat important	Somewhat important	Not important at all	Not important at all	Not important at all	Not important at all	Not important at all	Not important at all	8	Somewhat important	Somewhat important	Somewhat important	Somewhat important	Not very important	Not very important	Not very important	Not very important	Not very important	Not very important	Not very important	Not very important	Very important	Moderate	0 Travel reimbursement 0 Flexible schedule 0 Summary of overall research results shared with me 0 Results of personal lab tests shared with me	Definitively yes
[truncated: 2 more columns]

## Sheet: Rehab Experience
Number	Before your surgery						After your surgery					How can we improve?
	Pre-habilitation	Do’s and Don’ts	Weight-bearing	Range of Movement	Exercises	Duration of Rehabilitation	In-Patient Physio	Weight Bearing	Range of Movement	Out-Patient Physio	Discharge	Do you think access to an online rehab service would have been helpful?
1	Yes	Yes	Yes	Yes	Yes	Yes	Yes	Yes	Yes	3-6 weeks	4-6 months	Yes
2	Yes	Yes	Yes	Yes	Yes	Yes	Yes	Yes	Yes	0-2 weeks	7-12 months	Yes
3	No	No	Yes	Yes	Yes	No	Yes	Yes	No	N/A	N/A	Yes
4	Yes	Yes	Yes	Yes	Yes	Yes	Yes	Yes	Yes	0-2 weeks	7-12 months	Yes
5	Yes	Yes	Yes	Yes	Yes	Yes	Yes	Yes	Yes	3-6 weeks	0-3 months	Yes
6	No	Yes	Yes	Yes	Yes	Yes	Yes	Yes	Yes	3-6 weeks	7-12 months	Yes
7	Yes	Yes	Yes	Yes	Yes	Yes	Yes	Yes	Yes	Over 6 weeks	4-6 months	Yes
8	No	Yes	No	No	Yes	No	Yes	Yes	No	3-6 weeks	4-6 months	Yes
9	No	Yes	Yes	Yes	Yes	Yes	Yes	Yes	Yes	0-2 weeks	4-6 months	No
10	Yes	Yes	Yes	Yes	Yes	Yes	Yes	Yes	Yes	0-2 weeks	4-6 months	Yes
11	No	No	Yes	Yes	Yes	No	Yes	Yes	Yes	Over 6 weeks	7-12 months	No
12	No	No	No	No	No	No	Yes	Yes	Yes	3-6 weeks	4-6 months	Yes
13	Yes	No	Yes	Yes	Yes	No	Yes	Yes	Yes	3-6 weeks	0-3 months	No
14	No	Yes	Yes	Yes	Yes	Yes	Yes	Yes	Yes	3-6 weeks	4-6 months	Yes
15	No	Yes	Yes	Yes	Yes	Yes	Yes	Yes	No	0-2 weeks	0-3 months	No
16	Yes	Yes	Yes	Yes	Yes	Yes	Yes	Yes	No	0-2 weeks	0-3 months	Yes
17	Yes	Yes	Yes	Yes	Yes	Yes	Yes	Yes	Yes	Over 6 weeks	7-12 months	Yes
18	No	Yes	Yes	Yes	Yes	Yes	Yes	Yes	Yes	0-2 weeks	4-6 months	Yes
19	Yes	Yes	Yes	Yes	Yes	Yes	Yes	Yes	Yes	0-2 weeks	4-6 months	Yes
20	Yes	Yes	Yes	Yes	Yes	Yes	Yes	Yes	Yes	0-2 weeks	4-6 months or 7-12 months (can't remember)	Yes
21	Yes	Yes	Yes	Yes	Yes	Yes	Yes	Yes	Yes	3-6 weeks	4-6 months	Yes
22	No	Yes	Yes	Yes	Yes	Yes	Yes	Yes	Yes	3-6 weeks	0-3 months	Yes
23	Yes	Yes	Yes	Yes	Yes	Yes	Yes	Yes	Yes	0-2 weeks	7-12 months	Yes
24	No	Yes	Yes	Yes	Yes	Yes	Yes	Yes	Yes	3-6 weeks	0-3 months	Yes
25	No	Yes	Yes	Yes	Yes	No	Yes	Yes	Yes		Over 12 months	Yes
26	No	Yes	Yes	Yes	Yes	Yes	Yes	Yes	Yes	0-2 weeks	N/A - Not discharged yet	Yes

## Sheet: Scientific Attitudes
Number	Statement 1: I am willing to be involved in further scientific research into cartilage repair/early osteoarthritis, which includes:															Statement 2: I would consider taking part in an experimental treatment or clinical trail that involved the use of:										Statement 3: I would probably be prepared to take part in an experimental treatment or clinical trail which had NOT first been tested on:				Statement 4: In order to monitor whether an experimental treatment or clinical trial (before, during and after) was making a difference I would probably be prepared to take part in:													Statement 5: I would be happy for my cells/tissues/samples to be used for:				Statement 6: I would probably take part in an experimental treatment or clinical trial if it was a 50:50 chnace whether I received the trial drug/cell or a placebo.	Statement 7: I would like to be kept updated about future research performed
	Receiving postal communications on scientfic research into Cartilage repai/ treatments for early OA	Attending scientific presentations	Participating in more questionnaires	Participating in patients involvement group meetings	Consenting for scientific researchers to access my patient records	Donating blood for research purpose	Donating saliva for research purpose	Donating fat for research purposes	Donating bone marrow for research purposes	Donating fat pad for research purposes	Donating synovium (a membrane which surrounds the knee joint) for research purposes whilst under general anaesthetic in surgery)	Donating synovium (a membrane which surrounds the knee joint) for research purposes (during an out-patient appointment under ultrasound, with local anesthetic). N.B. a small skin incision (3-4 mm; roughly the width of a matchstick) would need to be made on your knee	Donating synovial fluid samples for research purposes (whilst under general anaestetic in surgery)	Donating synovial fluid samples for research purposes (during an out-patient appointment under ultrasound, with local anaesthetic	Donating surgical waste tissue	Cells derived from animal tissue	Cells derived from humna embryos (upto 8 weeks old)	Cell derived from human foetuses (upto Mildly Disagree months old)	Cells derived from human umbilical cords/placentas	Cells derived from deceased adult human donor tissues (a stranger)	Cells derived from adult human donor tissues (a friend or relative )	Cells derived from a living human donor (a stranger)	Cells derived from my own tissues	Calls that have been geneticall modified	New experimental drugs	Other people	Large laboratory animals ( more similar to humans) e.g. sheep/horse	Laboratory rodents	Any laboratory animals	Physical therapy	MRI Imaging	CT imaging	X-ray imaging	PET scans (these require injection of a radiotracer injected into a vein )	Completing patient reported outcome scores e.g. Lysholm, PANAS, HAP, ICOAP	Donating a biopsy of cartilage from the site used to harvest tissue for ACI. N.B. This would require an additional arthroscopic surgery 12 months post-treatment	Donating a biopsy of cartilage from the ACI reapired tissue site. N.B. this would require additonal intervention 12 months post-treatment	Keeping a diary/log book	Activity monitoring (smartwatch/electronic data)	Using a mobile phone app (e.g. MyRecovery) to watch videos about how to do your physio and to log your rehab activity	Using a mobile phone app to enter questionnaire scores (the app would send alerts when you need to complete scores)	GAIT analysis (attending appointments in a specialist laboratory to monitor how you walk/move)	Genetic testing	Animal Studies	Research studies at other UK centres	Research studies at other international centres		Yes/No	Email - as and when research is available
1	Strongly Agree	Mildly Agree	Strongly Agree	Mildly Agree	Strongly Agree	Disagree	Disagree	Disagree	Disagree	Disagree	Disagree	Disagree	Disagree	Disagree	Disagree	Strongly Agree	Disagree	Disagree	Disagree	Disagree	Strongly Agree	Strongly Agree	Strongly Agree	Strongly Agree	Strongly Agree	Disagree	Disagree	Disagree	Disagree	Whatever the trial might require	Whatever the trial might require	Whatever the trial might require	Whatever the trial might require	Whatever the trial might require	Whatever the trial might require	Whatever the trial might require	Whatever the trial might require	Whatever the trial might require	Whatever the trial might require	Whatever the trial might require	Whatever the trial might require	Whatever the trial might require	Strongly Agree	Strongly Agree	Strongly Agree	Strongly Agree	Agree	Yes - only ASCOT related research	Yes
2	Strongly Agree	Strongly Agree	Strongly Agree	Strongly Agree	Strongly Agree	Strongly Agree	Strongly Agree	Strongly Agree	Strongly Agree	Strongly Agree	Strongly Agree	Strongly Agree	Strongly Agree	Strongly Agree	Strongly Agree	Strongly Agree	Strongly Agree	Strongly Agree	Strongly Agree	Strongly Agree	Strongly Agree	Strongly Agree	Strongly Agree	Strongly Agree	Strongly Agree	Strongly Agree	Strongly Agree	Strongly Agree	Strongly Agree	Whatever the trial might require	Whatever the trial might require	Whatever the trial might require	Whatever the trial might require	Whatever the trial might require	Whatever the trial might require	Whatever the trial might require	Whatever the trial might require	Whatever the trial might require	Whatever the trial might require	Whatever the trial might require	Whatever the trial might require	Whatever the trial might require	Strongly Agree	Strongly Agree	Strongly Agree	Strongly Agree	Strongly Agree	Yes - all research from the group	Yes
3	Agree	Agree	-	Agree	Agree	Agree	Agree	Agree	Mildly Agree	Agree	Mildly Agree	Mildly Agree	Mildly Agree	Mildly Agree	Mildly Agree	Agree	Agree	Agree	Agree	Mildly Agree	Mildly Agree	Mildly Agree	Mildly Agree	Mildly Agree	Mildly Agree	Mildly Agree	Mildly Agree	Mildly Agree	Mildly Agree	Monthly (for 12 months)	Monthly (for 12 months)	Monthly (for 12 months)	Monthly (for 12 months)	Once (after 12 months)	Monthly (for 12 months)	Once (after 12 months)	Once (after 12 months)	Weekly (for 12 months)	Weekly (for 12 months)	Weekly (for 12 months)	Weekly (for 12 months)	Weekly (for 12 months)	Strongly Agree	Strongly Agree	Strongly Agree	Strongly Agree	Strongly Agree	Yes - only ASCOT related research	Yes
4	Strongly Agree	Strongly Agree	Strongly Agree	Strongly Agree	Strongly Agree	Strongly Agree	Strongly Agree	Strongly Agree	Strongly Agree	Strongly Agree	Strongly Agree	Strongly Agree	Strongly Agree	Strongly Agree	Strongly Agree	Agree	Agree	Agree	Agree	Strongly Agree	Strongly Agree	Strongly Agree	Strongly Agree	Strongly Agree	Strongly Agree	Agree	Agree	Agree	Agree	Whatever the trial might require	Whatever the trial might require	Whatever the trial might require	Whatever the trial might require	Whatever the trial might require	Whatever the trial might require	Whatever the trial might require	Whatever the trial might require	Whatever the trial might require	Whatever the trial might require	Whatever the trial might require	Whatever the trial might require	Whatever the trial might require	Strongly Agree	Strongly Agree	Strongly Agree	Strongly Agree	Strongly Agree	Yes - all research from the group	Yes
5	Strongly Agree	Strongly Agree	Strongly Agree	Strongly Agree	Strongly Agree	Strongly Agree	Strongly Agree	Strongly Agree	Strongly Agree	Strongly Agree	Strongly Agree	Strongly Agree	Strongly Agree	Strongly Agree	Strongly Agree	Strongly Agree	Strongly Agree	Strongly Agree	Strongly Agree	Strongly Agree	Strongly Agree	Strongly Agree	Strongly Agree	Strongly Agree	Strongly Agree					Whatever the trial might require	Whatever the trial might require	Whatever the trial might require	Whatever the trial might require	Whatever the trial might require	Whatever the trial might require	Whatever the trial might require	Whatever the trial might require	Whatever the trial might require	Whatever the trial might require	Whatever the trial might require	Whatever the trial might require	Whatever the trial might require	Strongly Agree	Strongly Agree	Strongly Agree	Strongly Agree	Mildly Agree	Yes - all research from the group	Yes
6	Strongly Agree	Mildly Disagree	Mildly Agree	Mildly Disagree	Mildly Agree	Agree	Agree	Agree	Agree	Agree	Agree	Agree	Agree	Agree	Agree	Mildly Agree	Mildly Agree	Mildly Agree	Mildly Agree	Mildly Agree	Mildly Agree	Mildly Agree	Mildly Agree	Mildly Agree	Mildly Agree	Mildly Agree	Mildly Agree	Mildly Agree	Mildly Agree	Whatever the trial might require	Whatever the trial might require	Whatever the trial might require	Whatever the trial might require	Whatever the trial might require	Whatever the trial might require	Whatever the trial might require	Whatever the trial might require	Whatever the trial might require	Whatever the trial might require	Whatever the trial might require	Whatever the trial might require	Whatever the trial might require	Agree	Agree	Agree	Agree	Agree	Yes - all research from the group	yes
7	Strongly Agree	Strongly Agree	Strongly Agree	Strongly Agree	Strongly Agree	Strongly Agree	Strongly Agree	Strongly Agree	Strongly Agree	Strongly Agree	Strongly Agree	Strongly Agree	Strongly Agree	Strongly Agree	Strongly Agree	Agree	Agree	Agree	Agree	Strongly Agree	Strongly Agree	Strongly Agree	Strongly Agree	Mildly Agree	Agree	Agree	Agree	Agree	Agree	Whatever the trial might require	Whatever the trial might require	Whatever the trial might require	Whatever the trial might require	Whatever the trial might require	Whatever the trial might require	Whatever the trial might require	Whatever the trial might require	Whatever the trial might require	Whatever the trial might require	Whatever the trial might require	Whatever the trial might require	Whatever the trial might require	Strongly Agree	Strongly Agree	Strongly Agree	Strongly Agree	Agree	Yes - all research from the group	Yes
8	Agree	Mildly Agree	Agree	Mildly Agree	Strongly Agree	Agree	Agree	Agree	Mildly Agree	Agree	Agree	Mildly Agree	Mildly Agree	Mildly Agree	Strongly Agree	Mildly Agree	Agree	Agree	Agree	Mildly Agree	Agree	Agree	Strongly Agree	Mildly Agree	Mildly Agree	Agree	Mildly Agree	Mildly Disagree	Mildly Disagree	Once (after 12 months)	Once (after 12 months)	Once (after 12 months)	Once (after 12 months)	Once (after 12 months)	Once (after 12 months)	Once (after 12 months)	Once (after 12 months)	Once (after 12 months)	Once (after 12 months)	Never	Never	Once (after 12 months)	Agree	Mildly Agree	Mildly Agree	Mildly Agree	Mildly Agree	Yes - only ASCOT related research	Yes
9	Agree	Agree	-	Agree	Agree	Agree	Agree	Agree	Agree	Agree	Agree	Agree	Agree	Agree	-	Disagree	Mildly Agree	Mildly Agree	Mildly Disagree	Agree	Agree	Agree	Agree	Mildly Agree	Agree	Mildly Agree	Agree	Agree	Agree	Whatever the trial might require	Whatever the trial might require	Whatever the trial might require	Whatever the trial might require	Whatever the trial might require	Monthly (for 12 months)	Whatever the trial might require	Whatever the trial might require	Monthly (for 12 months)	-	Whatever the trial might require + monthly for 12 months	Whatever the trial might require + monthly for 12 months	Whatever the trial might require	Agree	Agree	Agree	Mildly Agree	Agree	Yes - only ASCOT related research	Yes
10	Agree	Strongly Disagree	Disagree	Disagree	Strongly Agree	Strongly Agree	Strongly Agree	Strongly Agree	Strongly Agree	Disagree	Disagree	Strongly Agree	Strongly Agree	Strongly Agree	Strongly Agree	Disagree	Disagree	Disagree	Disagree	Disagree	Disagree	Strongly Agree	Strongly Agree	Disagree	Disagree	Strongly Agree	Disagree	Disagree	Disagree	Whatever the trial might require	Whatever the trial might require	Whatever the trial might require	Whatever the trial might require	Whatever the trial might require	Whatever the trial might require	Whatever the trial might require	Whatever the trial might require	never	Whatever the trial might require	Whatever the trial might require	Whatever the trial might require	Whatever the trial might require	Strongly Agree	Disagree	Strongly Agree	Strongly Agree	Strongly Disagree	Yes - only ASCOT related research	no
11	Strongly Agree	Strongly Agree	Strongly Agree	Strongly Agree	Strongly Agree	Strongly Agree	Strongly Agree	Strongly Agree	Strongly Agree	Strongly Agree	Strongly Agree	Strongly Agree	Strongly Agree	Strongly Agree	Strongly Agree	Strongly Agree	Strongly Agree	Strongly Agree	Strongly Agree	Mildly Agree	Strongly Agree	Mildly Agree	Strongly Agree	Strongly Agree	Strongly Agree	Mildly Agree	Mildly Agree	Mildly Agree	Mildly Agree	Whatever the trial might require	Whatever the trial might require	Whatever the trial might require	Whatever the trial might require	Whatever the trial might require	Whatever the trial might require	Whatever the trial might require	Whatever the trial might require	Whatever the trial might require	Whatever the trial might require	Whatever the trial might require	Whatever the trial might require	Whatever the trial might require	Strongly Agree	Mildly Agree	Strongly Agree	Strongly Agree	Strongly Agree	Yes - only ASCOT related research	yes
12	Strongly Agree	Strongly Agree	Strongly Agree	Strongly Agree	Strongly Agree	Strongly Agree	Strongly Agree	Strongly Agree	Strongly Agree	Strongly Agree	Strongly Agree	Strongly Agree	Strongly Agree	Strongly Agree	Strongly Agree	Strongly Agree	Strongly Agree	Strongly Agree	Strongly Agree	Strongly Agree	Strongly Agree	Strongly Agree	Strongly Agree	Strongly Agree	Strongly Agree	Strongly Agree	Agree	Agree	Agree	Whatever the trial might require	Whatever the trial might require	Once (after 12 months)	Once (after 12 months)	Once (after 12 months)	Once (after 12 months)	Once (after 12 months)	Whatever the trial might require	Whatever the trial might require	Whatever the trial might require	Whatever the trial might require	Whatever the trial might require	Whatever the trial might require	Strongly Agree	Strongly Agree	Strongly Agree	Strongly Agree	Strongly Agree	Yes - all research from the group	Yes
13	Strongly Agree	Disagree	Strongly Agree	Disagree	Strongly Agree	Agree	Disagree	Mildly Disagree	-	Strongly Agree	Strongly Agree	Strongly Agree	Strongly Agree	Disagree	Disagree	Mildly Disagree	Agree	Mildly Agree	Mildly Disagree	Strongly Agree	Strongly Agree	Agree	Strongly Agree	Strongly Agree	Strongly Agree	Strongly Agree	Strongly Agree	Strongly Agree	Strongly Agree	Whatever the trial might require	Whatever the trial might require	Whatever the trial might require	Whatever the trial might require	Whatever the trial might require	Whatever the trial might require	Whatever the trial might require	Whatever the trial might require	never	Whatever the trial might require	Whatever the trial might require	Whatever the trial might require	Whatever the trial might require	Strongly Agree	Strongly Agree	Strongly Agree	Strongly Agree	Strongly Agree	No
14	Agree	Agree	Disagree	-	Mildly Agree	Strongly Agree	Strongly Agree	Strongly Agree	Strongly Agree	Strongly Agree	Strongly Agree	Strongly Agree	Strongly Agree	Strongly Agree	Strongly Agree	Strongly Disagree	Agree	Agree	Agree	Strongly Agree	Strongly Agree	Strongly Agree	Strongly Agree	Strongly Agree	Strongly Disagree	Mildly Agree	Strongly Disagree	Strongly Disagree	Strongly Disagree	Whatever the trial might require	Whatever the trial might require	Whatever the trial might require	Whatever the trial might require	Whatever the trial might require	Whatever the trial might require	Whatever the trial might require	Whatever the trial might require	never	Whatever the trial might require	Whatever the trial might require	Whatever the trial might require	Whatever the trial might require	Strongly Agree	Strongly Agree	Strongly Agree	Strongly Agree	Agree	Yes - all research from the group	Yes
15	Strongly Agree	Strongly Agree	Strongly Agree	Strongly Agree	Strongly Agree	Strongly Agree	Strongly Agree	Strongly Agree	Strongly Agree	Strongly Agree	Strongly Agree	Strongly Agree	Strongly Agree	Strongly Agree	Strongly Agree	Strongly Agree	Strongly Agree	Strongly Agree	Strongly Agree	Strongly Agree	Strongly Agree	Strongly Agree	Strongly Agree	Strongly Agree	Strongly Agree	Strongly Agree	Strongly Agree	Strongly Disagree	Strongly Disagree	Monthly (for 12 months)	Monthly (for 12 months)	Monthly (for 12 months)	Monthly (for 12 months)	Monthly (for 12 months)	Whatever the trial might require	Whatever the trial might require	Whatever the trial might require	Whatever the trial might require	Whatever the trial might require	Whatever the trial might require	Whatever the trial might require	Whatever the trial might require	Strongly Agree	Strongly Agree	Strongly Agree	Strongly Agree	Strongly Agree	Yes - all research from the group	Yes
16	Disagree	Mildly Agree	Mildly Agree	Agree	Agree	Strongly Agree	Strongly Agree	Strongly Agree	Strongly Agree	Strongly Agree	Strongly Agree	Strongly Agree	Strongly Agree	Strongly Agree	Strongly Agree	Strongly Disagree	Strongly Disagree	Strongly Disagree	Agree	Strongly Agree	Strongly Agree	Strongly Agree	Strongly Agree	Strongly Agree	Strongly Agree	Strongly Agree	Strongly Agree	Strongly Agree	Strongly Agree	Whatever the trial might require	Whatever the trial might require	Whatever the trial might require	Whatever the trial might require	Whatever the trial might require	Whatever the trial might require	Once (after 12 months)	Once (after 12 months)	Monthly (for 12 months)	Whatever the trial might require	Whatever the trial might require	Whatever the trial might require	Whatever the trial might require	Strongly Agree	Strongly Agree	Strongly Agree	Strongly Agree	Agree	Yes - all research from the group	Yes
17	Strongly Agree	Strongly Agree	Strongly Agree	Strongly Agree	Strongly Agree	Strongly Agree	Strongly Agree	Strongly Agree	Strongly Agree	Strongly Agree	Strongly Agree	Strongly Agree	Strongly Agree	Strongly Agree	Strongly Agree	Mildly Disagree	Disagree	Disagree	Agree	Agree	Agree	Agree	Strongly Agree	Strongly Agree	Strongly Agree	Agree	Disagree	Disagree	Disagree	Whatever the trial might require	Whatever the trial might require	Whatever the trial might require	Whatever the trial might require	Whatever the trial might require	Whatever the trial might require	Whatever the trial might require	Whatever the trial might require	Whatever the trial might require	Whatever the trial might require	Whatever the trial might require	Whatever the trial might require	Whatever the trial might require	Strongly Agree	Strongly Agree	Strongly Agree	Strongly Agree	Strongly Agree	Yes - all research from the group	Yes
18	Strongly Agree	Agree	Agree	Agree	Agree	Agree	Agree	Agree	Agree	Mildly Agree	Mildly Agree	Mildly Agree	Agree	Agree	Agree	Mildly Agree	Mildly Agree	Mildly Agree	Mildly Agree	Agree	Agree	Agree	Agree	Mildly Agree	Mildly Agree	Mildly Agree	Mildly Agree	Mildly Agree	Mildly Agree	Whatever the trial might require	Whatever the trial might require	Whatever the trial might require	Whatever the trial might require	Whatever the trial might require	Whatever the trial might require	Once (after 12 months)	Once (after 12 months)	Whatever the trial might require	Whatever the trial might require	Whatever the trial might require	Whatever the trial might require	Whatever the trial might require	Mildly Agree	Mildly Agree	Mildly Agree	Mildly Agree	Disagree	Yes - only ASCOT related research	Yes
19	Strongly Agree	Strongly Agree	Strongly Agree	Strongly Agree	Strongly Agree	Strongly Agree	Strongly Agree	Strongly Agree	Strongly Agree	Strongly Agree	Strongly Agree	Strongly Agree	Strongly Agree	Strongly Agree	Strongly Agree	Agree	Strongly Disagree	Strongly Disagree	Agree	Agree	Strongly Agree	Agree	Strongly Agree	Strongly Agree	Mildly Agree	Mildly Disagree	Mildly Disagree	Mildly Disagree	Mildly Disagree	Whatever the trial might require	Whatever the trial might require	Whatever the trial might require	Whatever the trial might require	Whatever the trial might require	Whatever the trial might require	Whatever the trial might require	Whatever the trial might require	Whatever the trial might require	Whatever the trial might require	Whatever the trial might require	Whatever the trial might require	Whatever the trial might require	Strongly Agree	Strongly Agree	Strongly Agree	Strongly Agree	Strongly Agree	Yes - all research from the group	Yes
20	Strongly Agree	Agree	-	Agree	Strongly Agree	Strongly Agree	Strongly Agree	Mildly Agree	Mildly Agree	Mildly Agree	Mildly Disagree	Mildly Agree	Mildly Disagree	Mildly Agree	Mildly Agree	Mildly Disagree	Mildly Agree	Mildly Agree	Mildly Agree	Disagree	Mildly Agree	Mildly Agree	Mildly Agree	Mildly Agree	Mildly Agree	Mildly Agree	Strongly Disagree	Strongly Disagree	Strongly Disagree	Whatever the trial might require	Whatever the trial might require	Whatever the trial might require	Whatever the trial might require	Whatever the trial might require	Whatever the trial might require	Whatever the trial might require	Whatever the trial might require	Whatever the trial might require	Whatever the trial might require	Whatever the trial might require	Whatever the trial might require	Whatever the trial might require	Strongly Disagree	Strongly Disagree	Strongly Disagree	Strongly Disagree	Mildly Agree	Yes - all research from the group	Yes
21	Strongly Agree	Agree	Agree	Mildly Disagree	Agree	Mildly Disagree	Mildly Agree	Mildly Disagree	Strongly Disagree	Strongly Disagree	Strongly Disagree	Strongly Disagree	Strongly Disagree	Strongly Disagree	Strongly Agree	Agree	Agree	Agree	Agree	Agree	Agree	Agree	Agree	Agree	Agree	Agree	Mildly Agree	Mildly Agree	Mildly Agree	Whatever the trial might require	Whatever the trial might require	Whatever the trial might require	Whatever the trial might require	Whatever the trial might require	Whatever the trial might require	Whatever the trial might require	Whatever the trial might require	Whatever the trial might require	Whatever the trial might require	Whatever the trial might require	Whatever the trial might require	Whatever the trial might require	Strongly Agree	Strongly Agree	Strongly Agree	Strongly Agree	Disagree	Yes - only ASCOT related research	Yes
22	Agree	Agree	Agree	Agree	Agree	Agree	Agree	Agree	Agree	Agree	Agree	Agree	Agree			Mildly Agree	Disagree	Disagree	Disagree	Mildly Disagree	Mildly Disagree	Mildly Disagree	Agree	Agree	Agree	Agree	Agree	Agree	Agree	Whatever the trial might require	Whatever the trial might require	Whatever the trial might require	Whatever the trial might require	Whatever the trial might require	Whatever the trial might require	Whatever the trial might require	Whatever the trial might require	Whatever the trial might require	Whatever the trial might require	Whatever the trial might require	Whatever the trial might require	Whatever the trial might require	Agree	Disagree	Agree	Agree	Agree	Yes - only ASCOT related research	-
23	Strongly Agree	Strongly Agree	Strongly Agree	Strongly Agree	Agree	Strongly Agree	Strongly Agree	Agree	Agree	Mildly Agree	Mildly Disagree	Mildly Agree	Mildly Disagree	Mildly Agree	Mildly Agree	Mildly Agree	Mildly Disagree	Mildly Disagree	Mildly Disagree	Mildly Agree	Agree	Agree	Agree	Mildly Disagree	Mildly Agree	Disagree	Disagree	Disagree	Disagree	Monthly (for 12 months)	Monthly (for 12 months)	Monthly (for 12 months)	Monthly (for 12 months)	(comment: doesn't know implications of this)	Monthly (for 12 months)	Once (after 12 months)	Once (after 12 months)	Monthly (for 12 months)	Monthly (for 12 months)	Weekly (for 12 months)	Weekly (for 12 months)	Monthly (for 12 months)	Agree	Mildly Disagree	Agree	Agree	Mildly Agree	Yes - all research from the group	Yes
24	Strongly Agree	Mildly Agree	Agree	Agree	Strongly Agree	Strongly Agree	Strongly Agree	Strongly Agree	Strongly Agree	Strongly Agree	Strongly Agree	Strongly Agree	Strongly Agree	Strongly Agree	Strongly Agree	Mildly Agree	Strongly Agree	Mildly Agree	Mildly Agree	Mildly Agree	Mildly Agree	Mildly Agree	Strongly Agree	Agree	Mildly Agree	Agree	Mildly Disagree	Mildly Disagree	Mildly Disagree	Whatever the trial might require	Whatever the trial might require	Whatever the trial might require	Whatever the trial might require	Once (after 12 months)	Once (after 12 months)	Whatever the trial might require	Whatever the trial might require	Whatever the trial might require	Whatever the trial might require	Whatever the trial might require	Whatever the trial might require	Whatever the trial might require	Agree	Mildly Agree	Agree	Agree	Agree	Yes - all research from the group	Yes
25	Agree	Mildly Agree	Mildly Agree	Mildly Agree	Agree	Agree	Agree	Agree	Strongly Disagree	Mildly Agree	Strongly Disagree	Mildly Agree	Strongly Disagree	Mildly Agree	Agree	Mildly Agree	Mildly Agree	Mildly Agree	Agree	Agree	Agree	Agree	Agree	Agree	Agree	Agree	Agree	Agree	Agree	Whatever the trial might require	Whatever the trial might require	Whatever the trial might require		Once (after 12 months)	Whatever the trial might require	Once (after 12 months)	Once (after 12 months)	never	Whatever the trial might require	Whatever the trial might require	Whatever the trial might require	Whatever the trial might require	Strongly Agree	Strongly Agree	Strongly Agree	Strongly Agree	Agree	No
26	Strongly Agree	Strongly Agree	Strongly Agree	Strongly Agree	Strongly Agree	Strongly Agree	Strongly Agree	Strongly Agree	Strongly Agree	Strongly Agree	Mildly Agree	Mildly Agree	Strongly Agree	Strongly Agree	Strongly Agree	Mildly Disagree	Strongly Agree	Strongly Agree	Strongly Agree	Strongly Agree	Strongly Agree	Strongly Agree	Strongly Agree	Strongly Agree	Mildly Disagree	Strongly Disagree	Strongly Disagree	Strongly Disagree	Strongly Disagree	Whatever the trial might require	Whatever the trial might require	Whatever the trial might require	Whatever the trial might require	Whatever the trial might require	Whatever the trial might require	Whatever the trial might require	Whatever the trial might require	Whatever the trial might require	Whatever the trial might require	Whatever the trial might require	Whatever the trial might require	Whatever the trial might require	Strongly Agree	Strongly Agree	Strongly Agree	Strongly Agree	Disagree	Yes - only ASCOT related research	Yes
[truncated: 5 more columns]

## Sheet: PPIE Attitudes
Number	Involving representatives of patients and the general public in the processes of designing a study or clinical trial is important.	Involving representatives of patients and the general public in discussions of how best to publicise trial results is important?	How important is it to involve patients and the general public in each of these stages?				Would you like to be involved as a patient/public representative in developing future research?	At each stage, how likely is it you will become involved as a patient/public representative in developing future research?
			Developing research ideas and priorities	Formulating a specific research question	Design of a specific study or trial	Disseminating study findings and results		Developing research ideas and priorities	Formulating a specific research question	Design of a specific study or trial	Disseminating study findings and results
1	Agree	Agree	Somewhat important	Somewhat important	Somewhat important	Somewhat important	Yes	Likely	Likely	Likely	Likely
2	Strongly Agree	Agree	Very Important	Very Important	Very Important	Very Important	Yes	Likely	Likely	Likely	Likely
3	Strongly Agree	Strongly Agree	Very Important	Very Important	Very Important	Very Important	No	Neutral	Neutral	Neutral	Neutral
4	Agree	Agree	Not very important	Not very important	Not very important	Somewhat important	Yes	Unlikely	Unlikely	Neutral	Neutral
5	Strongly Agree	Strongly Agree	Very Important	Very Important	Very Important	Very Important	Yes	Very Likely	Very Likely	Very Likely	Very Likely
6	Agree	Agree	Somewhat important	Very Important	Somewhat important	Very Important	Yes
7	Agree	Agree	Not very important	Not very important	Somewhat important	Not very important	No	Unlikely	Unlikely	Unlikely	Unlikely
8	Strongly Agree	Agree	Somewhat important	Somewhat important	Somewhat important	Somewhat important	No	Neutral	Neutral	Neutral	Neutral
9	Mildly Agree	Mildly Disagree	Very Important	Very Important	Very Important	Very Important	No	Neutral	Neutral	Neutral	Neutral
10	Strongly Agree	Agree	Very Important	Very Important	Somewhat important	Very Important	Yes	Very Likely	Very Likely	Very Likely	Very Likely
11	Strongly Agree	Mildly Agree	Very Important	Very Important	Very Important	Very Important	Yes	Neutral	Neutral	Neutral	Neutral
12	Strongly Agree	Strongly Agree	Very Important	Very Important	Very Important	Very Important	No	Neutral	Neutral	Neutral	Neutral
13	Agree	Agree	Very Important	Somewhat important	Very Important	Very Important	Yes	Likely	Neutral	Likely	Neutral
14	Mildly Agree	Agree	Somewhat important	Very Important	Somewhat important	Somewhat important	Yes	Likely	Likely	Likely	Likely
15	Agree	Agree	Not very important	Not very important	Somewhat important	Very Important		Very Unlikely	Very Unlikely	Neutral	Neutral
16	Mildly Agree	Agree	Very Important	Somewhat important	Somewhat important	Very Important	Yes	Likely	Neutral	Neutral	Likely
17	Agree	Agree	Not very important	Not very important	Somewhat important	Very Important	Yes	Unlikely	Unlikely	Likely	Likely
18	Strongly Agree	Agree	Somewhat important	Somewhat important	Somewhat important	Somewhat important	Yes	Neutral	Likely	Likely	Likely
19	Strongly Agree	Agree	Very Important	Somewhat important	Somewhat important	Very Important	Yes
20	Agree	Agree	Very Important	Somewhat important	Very Important	Very Important	Yes	Likely	Likely	Likely	Likely
21	Strongly Agree	Strongly Agree	Very Important	Somewhat important	Not very important	Very Important	Yes
22	Strongly Agree	Strongly Agree	Very Important	Very Important	Very Important	Very Important	Yes	Very Likely	Very Likely	Very Likely	Very Likely
23	Mildly Agree	Strongly Agree	Somewhat important	Somewhat important	Somewhat important	Not very important	Yes	Neutral	Neutral	Neutral	Neutral
24	Agree	Agree	Very Important	Very Important	Very Important	Very Important	No	Unlikely	Unlikely	Unlikely	Unlikely
25	Mildly Agree	Mildly Agree	Somewhat important	Not very important	Somewhat important	Very Important	No	Unlikely	Unlikely	Unlikely	Unlikely
26	Agree	Disagree	Very Important	Somewhat important	Somewhat important	Very Important	Yes	Neutral	Neutral	Neutral	Neutral
